# Supplementary material for: Development and Characterization of Triticum aestivum-Aegilops longissima 6Sl Recombinants Harboring a Novel Powdery Mildew Resistance Gene Pm6Sl
Source: Front Plant Sci. 2022 Jun 2;13:918508. doi: 10.3389/fpls.2022.918508 (PMC9201914; doi:10.3389/fpls.2022.918508)
Supplement: Supplementary Table S1 — SSR primers used in this study. [file Table_1.XLS]

## Sheet: Sheet1
Table S1 SSR primers used in this study
No.	Marker name	Forward primer sequnece (5'-3')	Reverse primer sequence (5'-3')	Tm (℃)	Product Sizes（bp）	Chromosome bin (fragment length, FL)	Genomic position (bp)
1	Xgpw4329	AGGAGGACACTTGACTGTAGCC	GTTCATGCTTTTCTTCGTCTCA	60	142	6AS5-0.65-1.00	Chr6A-3712079
2	Xgpw3087	CTCTAAGAAGTCCAATGCAACA	AATTGCAGAAACTGGATGCC	60	166	6AS5-0.65-1.00	Chr6A-46798166
3	Xgwm334	AATTTCAAAAAGGAGAGAGA	AACATGTGTTTTTAGCTATC	50	120	6AS1-0.35-1.00	Chr6A-166159088
4	Xgpw2082	AGCAAAATCATGCATTGAAAA	CAACAACAGAAGGTGGGTGG	60	152	C-6AS1-0.35	Chr6A-38105761
5	Xgpw7592	CAAGACAAGGACAGCAACGA	TCAGGCGCTTTTGAAGATG	60	261	C-6AS1-0.35	Chr6A-142308737
6	Xbarc1055	GCCAGACGCACAGGGACAAGATACA	GCCGTACCCTGGTTATTGTTG	55	149	C-6AL8-0.90	Chr6A-386247931
7	Xgpw3029	AGCTCATGGAGACAACCTTT	AGGTAATTCTTCCCCCTCCG	60	232	6AL4-0.55-0.91	Chr6A-477062174
8	Xwmc201	CATGCTCTTTCACTTGGGTTCG	GCGCTTGCAGGAATTCAACACT	61	241	6AL8-0.90-1.00	Chr6A-577020037
9	Xgwm570	TCGCCTTTTACAGTCGGC	ATGGGTAGCTGAGAGCCAAA	60	150	6AL8-0.90-1.00	Chr6A-582052916
10	Xgwm169	ACCACTGCAGAGAACACATACG	GTGCTCTGCTCTAAGTGTGGG	60	205	6AL8-0.90-1.00	Chr6A-598219812
11	Xgpw2344	CAAGCAGCTTCGTCGTGATA	TGTTCATCCGAGATCATGTG	60	310	6AL8-0.90-1.00	Chr6A-603754962
12	Xgwm617	GATCTTGGCGCTGAGAGAGA	CTCCGATGGATTACTCGCAC	60	130	6AL8-0.90-1.00	Chr6A-607047570
13	Xgwm427	AAACTTAGAACTGTAATTTCAGA	AGTGTGTTCATTTGACAGTT	50	220	6AL8-0.90-1.00	Chr6A-609454993
14	Xgpw7388	GAGGACTCCGATGCCGAC	AAGGATCGGGCCAAGAAC	60	115	6AL8-0.90-1.00	Chr6A-617832480
15	Xmwg2053	CCCCGGTATCCTCAAATGCA	GTTTTCGCGACGATGTCCTT	58	1350	6AL8-0.90-1.00	Chr6A-618850516
16	Xbarc14	GCGTTGTGGAAACTCAGTTTTGTTGATTTA	GCGGAAAGGAACGAAGTACATTTTGTAGA	65	245	6BS5-0.76-1.05	Chr6B-78670349
17	Xbarc198	CGCTGAAAAGAAGTGCCGCATTATGA	CGCTGCCTTTTCTGGATTGCTTGTCA	50	145	C-6BL3-0.36	Chr6B-478984272
18	Xgwm626	GATCTAAAATGTTATTTTCTCTC	TGACTATCAGCTAAACGTGT	50	105	6BL3-0.36-1.00	Chr6B-641060030
19	Xbarc24	CGCCTCTTATGGACCAGCCTAT	GCGGTGAGCCATCGGGTTACAAAG	53	185	6BL5-0.40-1.00	Chr6B-664476414
20	Xbarc178	GCGTATTAGCAAAACAGAAGTGAG	GCGACTAGTACGAACACCACAAAA	53	170	6BL5-0.40-1.00	Chr6B-672931582
21	Xgpw7262	GCTGCAACCCAAGATGAGAT	GCAGTGGCTCGGCTAAAG	60	203	6BL5-0.40-1.00	Chr6B-713963364
22	Xgwm219	GATGAGCGACACCTAGCCTC	GGGGTCCGAGTCCACAAC	60	175	6BL5-0.40-1.00	Chr6B-683747564
23	Xwmc417	GTTCTTTTAGTTGCGACTGAGG	CGATGTATGCCGTATGAATGTT	60	115	6BL5-0.40-1.00	Chr6B-693690660
24	Xbarc183	CCCGGGACCACCAGTAAGT	GGATGGGGAATTGGAGATACAGAG	58	170	6DS6-0.99-1.00	Chr6D-5035310
25	Xcfd33	TACCGCAATAATCACACCCA	GGTCGATGGACTGTCCCTAA	58	185	6DS4-0.79-0.99	Chr6D-63164318
26	Xgpw5168	TTCTTCTAGCGTTAGATGG	CGTACTAGATGAACCTTCGT	55	260	C-6DL6-0.29	Chr6D-329114027
27	Xgwm325	TTTCTTCTGTCGTTCTCTTCCC	TTTTTACGCGTCAACGACG	60	145	6DS2-0.45-0.79	Chr6D-101438008
28	Xcfd76	GCAATTTCACACGCGACTTA	CGCTCGACAACATGACACTT	58	168	6DL6-0.29-0.47	Chr6D-383675971
29	XKSUD12	GGCAATGAAGATCCACAGT	GTTAATTATGGCCTGTAACC	55	1200	6DL10-0.80-1.00	Chr6D-483710257
