# Supplementary material for: Development and Characterization of Triticum aestivum-Aegilops longissima 6Sl Recombinants Harboring a Novel Powdery Mildew Resistance Gene Pm6Sl
Source: Front Plant Sci. 2022 Jun 2;13:918508. doi: 10.3389/fpls.2022.918508 (PMC9201914; doi:10.3389/fpls.2022.918508)
Supplement: Supplementary Table S2 — Characterization of 6Sl#3 recombinants using wheat SSR markers. [file Table_2.XLS]

## Sheet: Sheet1
Table S2 Characterization of 6Sl#3 recombinants using wheat SSR markers
No.	Marker name	Chromosome bin (FL)	CS	N6AT6B	N6BT6D	N6DT6A	T31	R43	T27	T24
1	Xgpw4329	6AS5-0.65-1.00	＋	﹣	＋	＋	﹣	＋	＋	﹣
2	Xgpw3087	6AS5-0.65-1.00	＋	﹣	＋	＋	﹣	＋	＋	﹣
3	Xgwm334	6AS1-0.35-1.00	＋	﹣	＋	＋	﹣	＋	＋	﹣
4	Xgpw2082	C-6AS1-0.35	＋	﹣	＋	＋	﹣	＋	＋	﹣
5	Xgpw7592	C-6AS1-0.35	＋	﹣	＋	＋	﹣	＋	＋	﹣
6	Xbarc1055	C-6AL8-0.90	＋	﹣	＋	＋	﹣	＋	＋	﹣
7	Xgpw3029	6AL4-0.55-0.91	＋	﹣	＋	＋	﹣	＋	＋	﹣
8	Xwmc201	6AL8-0.90-1.00	＋	﹣	＋	＋	﹣	＋	＋	﹣
9	Xgwm570	6AL8-0.90-1.00	＋	﹣	＋	＋	＋	＋	＋	﹣
10	Xgwm169	6AL8-0.90-1.00	＋	﹣	＋	＋	＋	＋	﹣	﹣
11	Xgwm2344	6AL8-0.90-1.00	＋	﹣	＋	＋	＋	＋	﹣	﹣
12	Xgwm617	6AL8-0.90-1.00	＋	﹣	＋	＋	＋	＋	﹣	﹣
13	Xgwm427	6AL8-0.90-1.00	＋	﹣	＋	＋	＋	＋	﹣	﹣
14	Xgpw7388	6AL8-0.90-1.00	＋	﹣	＋	＋	＋	＋	﹣	﹣
15	Xmwg2053	6AL8-0.90-1.00	＋	﹣	＋	＋	＋	＋	﹣	＋
16	Xbarc14	6BS5-0.76-1.05	＋	＋	﹣	＋	＋	＋	＋	＋
17	Xbarc198	C-6BL3-0.36	＋	＋	﹣	＋	＋	＋	＋	＋
18	Xgwm626	6BL3-0.36-1.00	＋	＋	﹣	＋	＋	＋	＋	＋
19	Xbarc24	6BL5-0.40-1.00	＋	＋	﹣	＋	＋	＋	＋	＋
20	Xbarc178	6BL5-0.40-1.00	＋	＋	﹣	＋	＋	＋	＋	＋
21	Xgpw7262	6BL5-0.40-1.00	＋	＋	﹣	＋	＋	＋	＋	＋
22	Xgwm219	6BL5-0.40-1.00	＋	＋	﹣	＋	＋	﹣	＋	＋
23	Xwmc417	6BL5-0.40-1.00	＋	＋	﹣	＋	＋	﹣	＋	＋
24	Xbarc183	6DS6-0.99-1.00	＋	＋	＋	﹣	＋	＋	＋	＋
25	Xcfd33	6DS4-0.79-0.99	＋	＋	＋	﹣	＋	＋	＋	＋
26	Xgpw5168	C-6DL6-0.29	＋	＋	＋	﹣	＋	＋	＋	＋
27	Xgwm325	6DS2-0.45-0.79	＋	＋	＋	﹣	＋	＋	＋	＋
28	Xcfd76	6DL6-0.29-0.47	＋	＋	＋	﹣	＋	＋	＋	＋
29	XKSUD12	6DL10-0.80-1.00	＋	＋	＋	﹣	＋	＋	＋	＋
